# Supplementary material for: Hospital-based descriptive epidemiology of intracranial meningiomas in Palestine: A retrospective study from a major referral center (2018–2023)
Source: PLoS One. 2026 Jul 6;21(7):e0339114. doi: 10.1371/journal.pone.0339114 (PMC13336190; doi:10.1371/journal.pone.0339114)
Supplement: S1 Raw Data — (XLSX) [file pone.0339114.s001.xlsx]

## Sheet: Raw Data
Year At First Diagnosis	Year Code	Age the Patient at the time of the diagnosis: (According to the records)	Age the Patient at the time of treatment in the hospital or referal: (According to the records)	Gender	Gender Code	Type of residency:	Type of residency Code	Which side of the brain?	Laterality Code	Type of the tumor on histopathology:	Type Code	WHO Grade	The behavior of the tumor:	Behaviour Code	First Sign/symptom:	Sign/symptom Code	Type of management:	Type of management Code	30-day All-cause Mortality Following Surgery	Mortality Code
2018	1	74	74	Male	1	City	1	Left	2	Transition meningioma	20	1	Benign	1	Focal signs (motor or sensory signs)	3	Surgery	1	Alive	0
2018	1	46	46	Female	2	City	1	Right	1	Transition meningioma	20	1	Benign	1	Headache	1	Surgery	1	Alive	0
2018	1	42	43	Male	1	City	1	Left	2	Transition meningioma	20	1	Benign	1	Focal signs (motor or sensory signs)	3	Surgery	1	Alive	0
2018	1	53	55	Female	2	City	1	Right	1	Transition meningioma	20	1	Benign	1	Focal signs (motor or sensory signs)	3	Surgery	1	Deceased	1
2021	4	46	51	Male	1	Camp	2	Left	2	Transition meningioma	20	1	Benign	1	Focal signs (motor or sensory signs)	3	Surgery	1	Alive	0
2021	4	69	69	Male	1	Village	3	Left	2	Transition meningioma	20	1	Benign	1	Focal signs (motor or sensory signs)	3	Surgery	1	Alive	0
2022	5	62	62	Male	1	City	1	Left	2	Transition meningioma	20	1	Unspecified, borderline, or uncertain behaviour	3	Mental status alteration (drowsiness, confusion, etc)	4	Surgery	1	Alive	0
2020	3	69	69	Male	1	Camp	2	Right	1	Secretory meningioma	43	1	Benign	1	Focal signs (motor or sensory signs)	3	Surgery	1	Alive	0
2023	6	58	61	Male	1	Village	3	Not specified	9999	Secretory meningioma	43	1	Benign	1	Focal signs (motor or sensory signs)	3	Surgery	1	Alive	0
2023	6	43	43	Female	2	Camp	2	Right	1	Secretory meningioma	43	1	Benign	1	Focal signs (motor or sensory signs)	3	Surgery	1	Alive	0
2020	3	75	75	Female	2	Village	3	Right	1	Secretory meningioma	43	1	Benign	1	Focal signs (motor or sensory signs)	3	Surgery	1	Alive	0
2023	6	43	43	Female	2	City	1	Right	1	Secretory meningioma	43	1	Benign	1	Focal signs (motor or sensory signs)	3	Surgery	1	Alive	0
2018	1	15	15	Male	1	Camp	2	Left	2	Rhabdoid meningioma	11	3	Malignant	2	Headache	1	Surgery	1	Alive	0
2020	3	67	69	Male	1	City	1	Not specified	9999	Psammomatous meningioma	41	1	Benign	1	Focal signs (motor or sensory signs)	3	Surgery	1	Alive	0
2020	3	58	58	Female	2	Village	3	Left	2	Psammomatous meningioma	41	1	Benign	1	Nausea/vomiting/dizziness	6	Surgery	1	Alive	0
2020	3	52	52	Female	2	City	1	Not specified	9999	Psammomatous meningioma	41	1	Benign	1	Headache	1	Surgery	1	Alive	0
2021	4	54	54	Female	2	Village	3	Right	1	Psammomatous meningioma	41	1	Benign	1	Seizures	2	Surgery	1	Alive	0
2019	2	60	60	Female	2	Village	3	Right	1	Psammomatous meningioma	41	1	Benign	1	Focal signs (motor or sensory signs)	3	Surgery	1	Alive	0
2021	4	65	65	Female	2	Village	3	Left	2	Psammomatous meningioma	41	1	Benign	1	Headache	1	Surgery	1	Alive	0
2020	3	51	51	Female	2	Village	3	Right	1	Psammomatous meningioma	41	1	Benign	1	Headache	1	Surgery	1	Alive	0
2019	2	47	47	Female	2	Village	3	Crossing the midline	3	Psammomatous meningioma	41	1	Benign	1	Focal signs (motor or sensory signs)	3	Surgery	1	Alive	0
2020	3	59	59	Female	2	City	1	Right	1	Microcystic meningioma	46	1	Benign	1	Focal signs (motor or sensory signs)	3	Surgery	1	Alive	0
2021	4	77	77	Female	2	City	1	Crossing the midline	3	Microcystic meningioma	46	1	Benign	1	Focal signs (motor or sensory signs)	3	Surgery	1	Alive	0
2022	5	60	60	Female	2	City	1	Crossing the midline	3	Microcystic meningioma	46	1	Benign	1	Headache	1	Surgery	1	Alive	0
2021	4	47	47	Female	2	City	1	Left	2	Meningiothelial meningioma	51	1	Benign	1	Focal signs (motor or sensory signs)	3	Surgery	1	Alive	0
2022	5	59	59	Female	2	City	1	Crossing the midline	3	Meningiothelial meningioma	51	1	Benign	1	Headache	1	Surgery	1	Alive	0
2023	6	68	68	Female	2	Village	3	Crossing the midline	3	Meningiothelial meningioma	51	1	Benign	1	Headache	1	Surgery	1	Alive	0
2023	6	46	46	Female	2	Village	3	Crossing the midline	3	Meningiothelial meningioma	51	1	Benign	1	Focal signs (motor or sensory signs)	3	Surgery	1	Alive	0
2023	6	46	46	Female	2	Village	3	Crossing the midline	3	Meningiothelial meningioma	51	1	Benign	1	Focal signs (motor or sensory signs)	3	Surgery	1	Alive	0
2019	2	56	56	Female	2	Village	3	Left	2	Meningioma, Unspecified	1	1	Benign	1	Seizures	2	Surgery	1	Alive	0
2023	6	27	27	Male	1	Village	3	Left	2	Meningioma, Unspecified	1	1	Benign	1	Nausea/vomiting/dizziness	6	Surgery and radiotherapy	2	Alive	0
2022	5	52	52	Male	1	Camp	2	Right	1	Meningioma, Unspecified	1	1	Benign	1	Headache	1	Surgery	1	Alive	0
2020	3	69	70	Male	1	Village	3	Left	2	Meningioma, Unspecified	1	1	Benign	1	Headache	1	Surgery	1	Alive	0
2019	2	74	74	Female	2	Village	3	Left	2	Meningioma, Unspecified	1	1	Benign	1	Seizures	2	Surgery	1	Alive	0
2018	1	60	60	Female	2	City	1	Left	2	Meningioma, Unspecified	1	1	Benign	1	Focal signs (motor or sensory signs)	3	Surgery	1	Alive	0
2022	5	55	56	Female	2	City	1	Left	2	Meningioma, Unspecified	1	1	Benign	1	Cognitive and emotional dysfunction	5	Surgery	1	Alive	0
2018	1	41	42	Female	2	City	1	Right	1	Meningioma, Unspecified	1	1	Benign	1	Headache	1	Surgery	1	Alive	0
2022	5	58	58	Female	2	Village	3	Right	1	Meningioma, Unspecified	1	1	Benign	1	Mental status alteration (drowsiness, confusion, etc)	4	Surgery	1	Alive	0
2018	1	55	55	Female	2	Village	3	Not specified	9999	Meningioma, Unspecified	1	1	Benign	1	Headache	1	Surgery	1	Alive	0
2018	1	66	66	Female	2	City	1	Not specified	9999	Meningioma, Unspecified	1	1	Benign	1	Focal signs (motor or sensory signs)	3	Surgery	1	Alive	0
2018	1	52	52	Female	2	City	1	Left	2	Meningioma, Unspecified	1	1	Benign	1	Focal signs (motor or sensory signs)	3	Surgery	1	Alive	0
2018	1	26	26	Male	1	City	1	Not specified	9999	Meningioma, Unspecified	1	1	Benign	1	Headache	1	Surgery	1	Alive	0
2018	1	57	57	Female	2	City	1	Left	2	Meningioma, Unspecified	1	1	Benign	1	Headache	1	Surgery	1	Alive	0
2019	2	46	47	Female	2	City	1	Left	2	Meningioma, Unspecified	1	1	Benign	1	Headache	1	Surgery	1	Alive	0
2018	1	72	72	Female	2	City	1	Left	2	Meningioma, Unspecified	1	1	Benign	1	Nausea/vomiting/dizziness	6	Surgery	1	Alive	0
2018	1	31	34	Female	2	City	1	Right	1	Meningioma, Unspecified	1	1	Benign	1	Focal signs (motor or sensory signs)	3	Surgery	1	Alive	0
2018	1	52	53	Female	2	City	1	Left	2	Meningioma, Unspecified	1	1	Benign	1	Nausea/vomiting/dizziness	6	Surgery	1	Alive	0
2018	1	63	64	Female	2	Camp	2	Right	1	Meningioma, Unspecified	1	1	Benign	1	Seizures	2	Surgery	1	Deceased	1
2018	1	59	59	Female	2	City	1	Not specified	9999	Meningioma, Unspecified	1	1	Benign	1	Focal signs (motor or sensory signs)	3	Surgery	1	Alive	0
2018	1	34	35	Female	2	City	1	Left	2	Meningioma, Unspecified	1	1	Benign	1	Focal signs (motor or sensory signs)	3	Surgery	1	Alive	0
2018	1	39	40	Female	2	Village	3	Right	1	Meningioma, Unspecified	1	1	Benign	1	Headache	1	Surgery	1	Alive	0
2018	1	64	64	Female	2	City	1	Left	2	Meningioma, Unspecified	1	1	Benign	1	Focal signs (motor or sensory signs)	3	Surgery	1	Alive	0
2019	2	62	62	Female	2	Camp	2	Right	1	Meningioma, Unspecified	1	1	Benign	1	Headache	1	Surgery	1	Alive	0
2019	2	66	67	Female	2	City	1	Right	1	Meningioma, Unspecified	1	1	Benign	1	Seizures	2	Surgery	1	Alive	0
2019	2	71	71	Female	2	Village	3	Left	2	Meningioma, Unspecified	1	1	Benign	1	Dysarthria	8	Surgery	1	Alive	0
2019	2	54	54	Female	2	Village	3	Left	2	Meningioma, Unspecified	1	1	Benign	1	Seizures	2	Surgery	1	Alive	0
2019	2	57	57	Male	1	City	1	Left	2	Meningioma, Unspecified	1	1	Benign	1	Focal signs (motor or sensory signs)	3	Surgery	1	Deceased	1
2019	2	63	63	Female	2	Village	3	Right	1	Meningioma, Unspecified	1	1	Benign	1	Headache	1	Surgery	1	Alive	0
2019	2	54	54	Male	1	City	1	Right	1	Meningioma, Unspecified	1	1	Benign	1	Focal signs (motor or sensory signs)	3	Surgery	1	Alive	0
2019	2	68	68	Male	1	Village	3	Not specified	9999	Meningioma, Unspecified	1	1	Benign	1	Neurogenic bladder/bowel	10	Surgery	1	Alive	0
2019	2	35	35	Male	1	Village	3	Not specified	9999	Meningioma, Unspecified	1	1	Benign	1	Focal signs (motor or sensory signs)	3	Surgery	1	Alive	0
2023	6	60	60	Male	1	City	1	Not specified	9999	Meningioma, Unspecified	1	1	Benign	1	Nausea/vomiting/dizziness	6	Surgery	1	Alive	0
2019	2	50	50	Male	1	City	1	Not specified	9999	Meningioma, Unspecified	1	1	Benign	1	Focal signs (motor or sensory signs)	3	Surgery	1	Alive	0
2019	2	59	59	Female	2	City	1	Right	1	Meningioma, Unspecified	1	1	Benign	1	Mental status alteration (drowsiness, confusion, etc)	4	Surgery	1	Deceased	1
2019	2	41	41	Female	2	Village	3	Right	1	Meningioma, Unspecified	1	1	Benign	1	Focal signs (motor or sensory signs)	3	Surgery	1	Alive	0
2019	2	73	74	Female	2	City	1	Not specified	9999	Meningioma, Unspecified	1	1	Benign	1	Focal signs (motor or sensory signs)	3	Surgery	1	Alive	0
2020	3	47	48	Female	2	Camp	2	Right	1	Meningioma, Unspecified	1	1	Benign	1	Focal signs (motor or sensory signs)	3	Surgery	1	Alive	0
2020	3	38	39	Female	2	Village	3	Left	2	Meningioma, Unspecified	1	1	Benign	1	Headache	1	Surgery	1	Deceased	1
2020	3	64	71	Male	1	Village	3	Left	2	Meningioma, Unspecified	1	1	Benign	1	Focal signs (motor or sensory signs)	3	Surgery	1	Alive	0
2020	3	52	54	Female	2	Village	3	Not specified	9999	Meningioma, Unspecified	1	1	Benign	1	Headache	1	Surgery	1	Deceased	1
2020	3	46	46	Female	2	City	1	Not specified	9999	Meningioma, Unspecified	1	1	Benign	1	Focal signs (motor or sensory signs)	3	Surgery	1	Alive	0
2021	4	59	61	Female	2	Village	3	Left	2	Meningioma, Unspecified	1	1	Benign	1	Headache	1	Surgery	1	Alive	0
2021	4	68	70	Male	1	Village	3	Left	2	Meningioma, Unspecified	1	1	Benign	1	Focal signs (motor or sensory signs)	3	Surgery	1	Alive	0
2021	4	52	53	Male	1	City	1	Left	2	Meningioma, Unspecified	1	1	Benign	1	Headache	1	Surgery	1	Alive	0
2021	4	35	40	Male	1	City	1	Right	1	Meningioma, Unspecified	1	1	Benign	1	Headache	1	Surgery	1	Alive	0
2021	4	31	33	Male	1	Village	3	Left	2	Meningioma, Unspecified	1	1	Benign	1	Seizures	2	Surgery	1	Alive	0
2021	4	49	50	Female	2	City	1	Not specified	9999	Meningioma, Unspecified	1	1	Benign	1	Nausea/vomiting/dizziness	6	Surgery	1	Alive	0
2021	4	64	64	Male	1	City	1	Left	2	Meningioma, Unspecified	1	1	Benign	1	Headache	1	Surgery	1	Alive	0
2022	5	47	48	Female	2	City	1	Left	2	Meningioma, Unspecified	1	1	Benign	1	Focal signs (motor or sensory signs)	3	Surgery	1	Alive	0
2021	4	48	48	Male	1	Village	3	Right	1	Meningioma, Unspecified	1	1	Benign	1	Focal signs (motor or sensory signs)	3	Surgery	1	Alive	0
2021	4	40	41	Female	2	Village	3	Right	1	Meningioma, Unspecified	1	1	Benign	1	Focal signs (motor or sensory signs)	3	Surgery	1	Alive	0
2021	4	56	58	Female	2	Village	3	Right	1	Meningioma, Unspecified	1	1	Benign	1	Headache	1	Surgery	1	Alive	0
2021	4	21	22	Female	2	City	1	Left	2	Meningioma, Unspecified	1	1	Benign	1	Nausea/vomiting/dizziness	6	Surgery	1	Alive	0
2021	4	51	53	Female	2	City	1	Not specified	9999	Meningioma, Unspecified	1	1	Benign	1	Focal signs (motor or sensory signs)	3	Surgery	1	Deceased	1
2021	4	51	52	Female	2	Village	3	Right	1	Meningioma, Unspecified	1	1	Benign	1	Focal signs (motor or sensory signs)	3	Surgery	1	Alive	0
2022	5	8	8	Male	1	City	1	Not specified	9999	Meningioma, Unspecified	1	1	Benign	1	Focal signs (motor or sensory signs)	3	Surgery	1	Alive	0
2022	5	60	63	Female	2	Camp	2	Right	1	Meningioma, Unspecified	1	1	Benign	1	Headache	1	Surgery	1	Alive	0
2022	5	66	67	Female	2	Village	3	Not specified	9999	Meningioma, Unspecified	1	1	Benign	1	Focal signs (motor or sensory signs)	3	Surgery	1	Alive	0
2022	5	45	49	Female	2	Village	3	Left	2	Meningioma, Unspecified	1	1	Benign	1	Headache	1	Surgery	1	Alive	0
2022	5	53	53	Male	1	Village	3	Not specified	9999	Meningioma, Unspecified	1	1	Benign	1	Headache	1	Surgery	1	Alive	0
2022	5	50	53	Female	2	Village	3	Not specified	9999	Meningioma, Unspecified	1	1	Benign	1	Headache	1	Surgery	1	Alive	0
2022	5	44	44	Female	2	Village	3	Not specified	9999	Meningioma, Unspecified	1	1	Benign	1	Focal signs (motor or sensory signs)	3	Surgery	1	Alive	0
2022	5	56	56	Female	2	Village	3	Left	2	Meningioma, Unspecified	1	1	Benign	1	Headache	1	Surgery	1	Alive	0
2022	5	48	48	Female	2	Village	3	Not specified	9999	Meningioma, Unspecified	1	1	Benign	1	Headache	1	Surgery	1	Alive	0
2023	6	48	48	Male	1	Camp	2	Right	1	Meningioma, Unspecified	1	1	Benign	1	Focal signs (motor or sensory signs)	3	Surgery	1	Alive	0
2023	6	48	49	Female	2	Village	3	Left	2	Meningioma, Unspecified	1	1	Benign	1	Focal signs (motor or sensory signs)	3	Surgery	1	Alive	0
2023	6	43	45	Female	2	City	1	Right	1	Meningioma, Unspecified	1	1	Benign	1	Focal signs (motor or sensory signs)	3	Surgery and radiotherapy	2	Alive	0
2023	6	65	65	Female	2	City	1	Not specified	9999	Meningioma, Unspecified	1	1	Benign	1	Headache	1	Surgery	1	Alive	0
2023	6	50	50	Female	2	Village	3	Right	1	Meningioma, Unspecified	1	1	Benign	1	Headache	1	Surgery and radiotherapy	2	Alive	0
2023	6	59	59	Male	1	City	1	Right	1	Meningioma, Unspecified	1	1	Benign	1	Cognitive and emotional dysfunction	5	Surgery	1	Alive	0
2023	6	22	23	Female	2	Village	3	Right	1	Meningioma, Unspecified	1	1	Benign	1	Headache	1	Surgery	1	Alive	0
2023	6	64	64	Female	2	Village	3	Left	2	Meningioma, Unspecified	1	1	Benign	1	Headache	1	Surgery	1	Alive	0
2019	2	33.5	33.5	Male	1	Village	3	Left	2	Meningioma, Unspecified	1	1	Benign	1	Headache	1	Surgery	1	Alive	0
2019	2	59	59	Male	1	City	1	Not specified	9999	Meningioma, Unspecified	1	1	Benign	1	Focal signs (motor or sensory signs)	3	Surgery	1	Deceased	1
2020	3	60	60	Female	2	City	1	Crossing the midline	3	Meningioma, Unspecified	1	1	Benign	1	Focal signs (motor or sensory signs)	3	Surgery	1	Alive	0
2021	4	29	29	Female	2	City	1	Crossing the midline	3	Meningioma, Unspecified	1	1	Benign	1	Focal signs (motor or sensory signs)	3	Surgery	1	Alive	0
2021	4	42	42	Female	2	Village	3	Crossing the midline	3	Meningioma, Unspecified	1	1	Benign	1	Nausea/vomiting/dizziness	6	Surgery	1	Alive	0
2021	4	63	63	Male	1	Village	3	Crossing the midline	3	Meningioma, Unspecified	1	1	Benign	1	Dysarthria	8	Surgery	1	Alive	0
2021	4	31	31	Female	2	City	1	Crossing the midline	3	Meningioma, Unspecified	1	1	Benign	1	Focal signs (motor or sensory signs)	3	Surgery	1	Alive	0
2021	4	51	51	Female	2	Camp	2	Crossing the midline	3	Meningioma, Unspecified	1	1	Benign	1	Focal signs (motor or sensory signs)	3	Surgery	1	Alive	0
2021	4	62	62	Female	2	City	1	Right	1	Meningioma, Unspecified	1	1	Benign	1	Nausea/vomiting/dizziness	6	Surgery	1	Alive	0
2021	4	39	39	Female	2	Village	3	Crossing the midline	3	Meningioma, Unspecified	1	1	Benign	1	Headache	1	Surgery	1	Alive	0
2021	4	55	55	Female	2	City	1	Crossing the midline	3	Meningioma, Unspecified	1	1	Benign	1	Headache	1	Surgery	1	Alive	0
2021	4	42	42	Female	2	City	1	Crossing the midline	3	Meningioma, Unspecified	1	1	Benign	1	Headache	1	Surgery	1	Alive	0
2022	5	52	52	Male	1	City	1	Crossing the midline	3	Meningioma, Unspecified	1	1	Benign	1	Seizures	2	Surgery	1	Alive	0
2020	3	56	56	Female	2	City	1	Crossing the midline	3	Meningioma, Unspecified	1	1	Benign	1	Mental status alteration (drowsiness, confusion, etc)	4	Surgery	1	Alive	0
2020	3	39	39	Male	1	Village	3	Right	1	Meningioma, Unspecified	1	1	Benign	1	Headache	1	Surgery	1	Alive	0
2020	3	31	31	Female	2	Village	3	Right	1	Meningioma, Unspecified	1	1	Benign	1	Headache	1	Surgery	1	Alive	0
2020	3	40	40	Male	1	City	1	Left	2	Meningioma, Unspecified	1	1	Benign	1	Focal signs (motor or sensory signs)	3	Surgery	1	Alive	0
2020	3	35	35	Female	2	Village	3	Crossing the midline	3	Meningioma, Unspecified	1	1	Benign	1	Focal signs (motor or sensory signs)	3	Surgery	1	Alive	0
2020	3	40	40	Female	2	City	1	Crossing the midline	3	Meningioma, Unspecified	1	1	Benign	1	Nausea/vomiting/dizziness	6	Surgery	1	Alive	0
2022	5	38	38	Female	2	Village	3	Crossing the midline	3	Meningioma, Unspecified	1	1	Benign	1	Focal signs (motor or sensory signs)	3	Surgery	1	Alive	0
2022	5	49	49	Female	2	City	1	Crossing the midline	3	Meningioma, Unspecified	1	1	Benign	1	Mental status alteration (drowsiness, confusion, etc)	4	Surgery	1	Alive	0
2022	5	68	68	Female	2	Village	3	Right	1	Meningioma, Unspecified	1	1	Benign	1	Headache	1	Surgery	1	Alive	0
2022	5	67	67	Male	1	City	1	Crossing the midline	3	Meningioma, Unspecified	1	1	Benign	1	Nausea/vomiting/dizziness	6	Surgery	1	Alive	0
2022	5	68	68	Female	2	City	1	Crossing the midline	3	Meningioma, Unspecified	1	1	Benign	1	Focal signs (motor or sensory signs)	3	Surgery	1	Deceased	1
2022	5	45	45	Male	1	Village	3	Crossing the midline	3	Meningioma, Unspecified	1	1	Benign	1	Headache	1	Surgery	1	Alive	0
2022	5	41	41	Female	2	City	1	Crossing the midline	3	Meningioma, Unspecified	1	1	Benign	1	Focal signs (motor or sensory signs)	3	Surgery	1	Alive	0
2022	5	43	43	Female	2	City	1	Crossing the midline	3	Meningioma, Unspecified	1	1	Benign	1	Focal signs (motor or sensory signs)	3	Surgery	1	Alive	0
2022	5	74	74	Female	2	Village	3	Crossing the midline	3	Meningioma, Unspecified	1	1	Benign	1	Focal signs (motor or sensory signs)	3	Surgery	1	Alive	0
2023	6	36	36	Male	1	City	1	Crossing the midline	3	Meningioma, Unspecified	1	1	Benign	1	Headache	1	Surgery	1	Alive	0
2023	6	48	48	Female	2	Village	3	Right	1	Meningioma, Unspecified	1	1	Benign	1	Headache	1	Surgery	1	Alive	0
2023	6	59	59	Male	1	Village	3	Right	1	Meningioma, Unspecified	1	1	Benign	1	Focal signs (motor or sensory signs)	3	Surgery	1	Alive	0
2023	6	42	42	Female	2	Village	3	Left	2	Meningioma, Unspecified	1	1	Benign	1	Headache	1	Surgery	1	Alive	0
2021	4	49	49	Female	2	Village	3	Left	2	Meningioma, Unspecified	1	1	Benign	1	Headache	1	Surgery	1	Alive	0
2023	6	75	75	Male	1	Village	3	Left	2	Meningioma, Unspecified	1	1	Benign	1	Focal signs (motor or sensory signs)	3	Surgery	1	Alive	0
2023	6	42	42	Female	2	Village	3	Left	2	Meningioma, Unspecified	1	1	Benign	1	Focal signs (motor or sensory signs)	3	Surgery	1	Alive	0
2021	4	51	51	Female	2	Camp	2	Right	1	Meningioma, Unspecified	1	1	Benign	1	Headache	1	Surgery	1	Alive	0
2021	4	51	51	Female	2	Village	3	Right	1	Meningioma, Unspecified	1	1	Benign	1	Mental status alteration (drowsiness, confusion, etc)	4	Surgery	1	Alive	0
2020	3	57	57	Female	2	Village	3	Crossing the midline	3	Meningioma, Unspecified	1	1	Benign	1	Focal signs (motor or sensory signs)	3	Surgery	1	Alive	0
2023	6	49	49	Female	2	Village	3	Crossing the midline	3	Meningioma, Unspecified	1	1	Benign	1	Headache	1	Surgery	1	Alive	0
2023	6	60	60	Female	2	City	1	Crossing the midline	3	Meningioma, Unspecified	1	1	Benign	1	Nausea/vomiting/dizziness	6	Surgery	1	Alive	0
2023	6	60	60	Male	1	City	1	Crossing the midline	3	Meningioma, Unspecified	1	1	Benign	1	Nausea/vomiting/dizziness	6	Surgery	1	Alive	0
2023	6	23	23	Female	2	Village	3	Right	1	Meningioma, Unspecified	1	1	Benign	1	Headache	1	Surgery	1	Alive	0
2023	6	48	48	Female	2	Camp	2	Crossing the midline	3	Meningioma, Unspecified	1	1	Benign	1	Headache	1	Surgery	1	Alive	0
2023	6	68	68	Female	2	Camp	2	Crossing the midline	3	Meningioma, Unspecified	1	1	Benign	1	Headache	1	Surgery	1	Alive	0
2023	6	60	60	Female	2	Village	3	Crossing the midline	3	Meningioma, Unspecified	1	1	Benign	1	Headache	1	Surgery	1	Alive	0
2023	6	43	43	Female	2	Camp	2	Crossing the midline	3	Meningioma, Unspecified	1	1	Benign	1	Focal signs (motor or sensory signs)	3	Surgery	1	Alive	0
2023	6	34	34	Female	2	City	1	Right	1	Meningioma, Unspecified	1	1	Benign	1	Focal signs (motor or sensory signs)	3	Surgery	1	Alive	0
2023	6	64	64	Female	2	Village	3	Crossing the midline	3	Meningioma, Unspecified	1	1	Benign	1	Headache	1	Surgery	1	Alive	0
2023	6	42	42	Female	2	Village	3	Left	2	Meningioma, Unspecified	1	1	Benign	1	Headache	1	Surgery	1	Alive	0
2023	6	59	59	Male	1	City	1	Crossing the midline	3	Meningioma, Unspecified	1	1	Benign	1	Cognitive and emotional dysfunction	5	Surgery	1	Alive	0
2023	6	59	59	Male	1	Village	3	Crossing the midline	3	Meningioma, Unspecified	1	1	Benign	1	Focal signs (motor or sensory signs)	3	Surgery	1	Alive	0
2023	6	42	42	Female	2	Village	3	Crossing the midline	3	Meningioma, Unspecified	1	1	Benign	1	Focal signs (motor or sensory signs)	3	Surgery	1	Alive	0
2023	6	50	50	Female	2	Village	3	Right	1	Meningioma, Unspecified	1	1	Benign	1	Headache	1	Surgery	1	Alive	0
2023	6	36	36	Male	1	City	1	Right	1	Meningioma, Unspecified	1	1	Benign	1	Headache	1	Surgery	1	Alive	0
2023	6	34	34	Female	2	City	1	Right	1	Lymphoplasmacyte-rich meningioma	52	1	Benign	1	Headache	1	Surgery	1	Alive	0
2018	1	34	34	Female	2	Village	3	Crossing the midline	3	Lymphoplasmacyte-rich meningioma	52	1	Benign	1	Seizures	2	Surgery	1	Alive	0
2023	6	34	34	Female	2	City	1	Right	1	Lymphoplasmacyte-rich meningioma	52	1	Benign	1	Headache	1	Surgery	1	Alive	0
2021	4	14	17	Male	1	Village	3	Right	1	Fibrous meningioma	47	1	Benign	1	Seizures	2	Surgery	1	Alive	0
2019	2	15	15	Male	1	Village	3	Left	2	Fibrous meningioma	47	1	Benign	1	Seizures	2	Surgery	1	Alive	0
2021	4	52	52	Female	2	Village	3	Crossing the midline	3	Fibrous meningioma	47	1	Benign	1	Headache	1	Surgery	1	Alive	0
2023	6	58	58	Female	2	City	1	Crossing the midline	3	Fibrous meningioma	47	1	Benign	1	Headache	1	Surgery	1	Alive	0
2023	6	58	58	Female	2	City	1	Crossing the midline	3	Fibrous meningioma	47	1	Benign	1	Headache	1	Surgery	1	Alive	0
2022	5	48	57	Male	1	City	1	Left	2	Atypical meningioma	4	2	Unspecified, borderline, or uncertain behaviour	3	Seizures	2	Surgery and radiotherapy	2	Alive	0
2018	1	58	58	Male	1	City	1	Left	2	Atypical meningioma	4	2	Unspecified, borderline, or uncertain behaviour	3	Headache	1	Surgery	1	Alive	0
2018	1	61	62	Male	1	Village	3	Right	1	Atypical meningioma	4	2	Unspecified, borderline, or uncertain behaviour	3	Focal signs (motor or sensory signs)	3	Surgery	1	Alive	0
2021	4	67	67	Male	1	Village	3	Right	1	Atypical meningioma	4	2	Unspecified, borderline, or uncertain behaviour	3	Focal signs (motor or sensory signs)	3	Surgery and chemotherapy	3	Alive	0
2018	1	52	53	Male	1	City	1	Left	2	Atypical meningioma	4	2	Unspecified, borderline, or uncertain behaviour	3	Headache	1	Surgery	1	Alive	0
2018	1	30	30	Male	1	City	1	Right	1	Atypical meningioma	4	2	Unspecified, borderline, or uncertain behaviour	3	Seizures	2	Surgery	1	Alive	0
2018	1	63	63	Female	2	City	1	Right	1	Atypical meningioma	4	2	Unspecified, borderline, or uncertain behaviour	3	Seizures	2	Surgery	1	Deceased	1
2018	1	29	29	Male	1	City	1	Left	2	Atypical meningioma	4	2	Unspecified, borderline, or uncertain behaviour	3	Seizures	2	Surgery	1	Alive	0
2018	1	59	60	Female	2	City	1	Right	1	Atypical meningioma	4	2	Unspecified, borderline, or uncertain behaviour	3	Headache	1	Surgery	1	Alive	0
2022	5	68	68	Female	2	City	1	Right	1	Atypical meningioma	4	2	Unspecified, borderline, or uncertain behaviour	3	Nausea/vomiting/dizziness	6	Surgery	1	Alive	0
2019	2	76	76	Female	2	Village	3	Right	1	Atypical meningioma	4	2	Unspecified, borderline, or uncertain behaviour	3	Focal signs (motor or sensory signs)	3	Surgery	1	Alive	0
2019	2	10	10	Female	2	Village	3	Right	1	Atypical meningioma	4	2	Unspecified, borderline, or uncertain behaviour	3	Headache	1	Surgery	1	Alive	0
2021	4	67	67	Female	2	City	1	Left	2	Atypical meningioma	4	2	Unspecified, borderline, or uncertain behaviour	3	Headache	1	Surgery and radiotherapy	2	Alive	0
2020	3	62	63	Male	1	City	1	Left	2	Atypical meningioma	4	2	Unspecified, borderline, or uncertain behaviour	3	Mental status alteration (drowsiness, confusion, etc)	4	Surgery	1	Alive	0
2021	4	14	14	Female	2	Village	3	Right	1	Atypical meningioma	4	2	Unspecified, borderline, or uncertain behaviour	3	Seizures	2	Surgery	1	Alive	0
2021	4	62	63	Female	2	Village	3	Right	1	Atypical meningioma	4	2	Unspecified, borderline, or uncertain behaviour	3	Focal signs (motor or sensory signs)	3	Surgery	1	Alive	0
2021	4	39	41	Female	2	Village	3	Right	1	Atypical meningioma	4	2	Unspecified, borderline, or uncertain behaviour	3	Focal signs (motor or sensory signs)	3	Surgery	1	Alive	0
2022	5	66	66	Male	1	City	1	Left	2	Atypical meningioma	4	2	Unspecified, borderline, or uncertain behaviour	3	Mental status alteration (drowsiness, confusion, etc)	4	Surgery	1	Alive	0
2021	4	60	60	Male	1	City	1	Left	2	Atypical meningioma	4	2	Unspecified, borderline, or uncertain behaviour	3	Focal signs (motor or sensory signs)	3	Surgery	1	Alive	0
2021	4	65	65	Female	2	Village	3	Left	2	Atypical meningioma	4	2	Unspecified, borderline, or uncertain behaviour	3	Headache	1	Surgery	1	Alive	0
2021	4	58	59	Female	2	Village	3	Right	1	Atypical meningioma	4	2	Unspecified, borderline, or uncertain behaviour	3	Focal signs (motor or sensory signs)	3	Surgery	1	Alive	0
2022	5	51	52	Male	1	City	1	Right	1	Atypical meningioma	4	2	Unspecified, borderline, or uncertain behaviour	3	Focal signs (motor or sensory signs)	3	Surgery	1	Alive	0
2022	5	72	73	Male	1	Camp	2	Left	2	Atypical meningioma	4	2	Unspecified, borderline, or uncertain behaviour	3	Focal signs (motor or sensory signs)	3	Surgery	1	Alive	0
2023	6	34	36	Female	2	Village	3	Right	1	Atypical meningioma	4	2	Unspecified, borderline, or uncertain behaviour	3	Focal signs (motor or sensory signs)	3	Surgery	1	Alive	0
2021	4	46	46	Female	2	Village	3	Left	2	Atypical meningioma	4	2	Unspecified, borderline, or uncertain behaviour	3	Headache	1	Surgery	1	Alive	0
2020	3	64	64	Female	2	Village	3	Right	1	Atypical meningioma	4	2	Unspecified, borderline, or uncertain behaviour	3	Headache	1	Surgery	1	Alive	0
2020	3	74	74	Male	1	City	1	Right	1	Atypical meningioma	4	2	Unspecified, borderline, or uncertain behaviour	3	Seizures	2	Surgery	1	Alive	0
2020	3	64	64	Male	1	Village	3	Right	1	Atypical meningioma	4	2	Unspecified, borderline, or uncertain behaviour	3	Seizures	2	Surgery	1	Alive	0
2022	5	35	35	Male	1	City	1	Left	2	Atypical meningioma	4	2	Unspecified, borderline, or uncertain behaviour	3	Seizures	2	Surgery	1	Alive	0
2022	5	53	53	Female	2	Village	3	Crossing the midline	3	Atypical meningioma	4	2	Unspecified, borderline, or uncertain behaviour	3	Headache	1	Surgery	1	Alive	0
2020	3	49	49	Female	2	Village	3	Crossing the midline	3	Atypical meningioma	4	2	Unspecified, borderline, or uncertain behaviour	3	Focal signs (motor or sensory signs)	3	Surgery	1	Alive	0
2022	5	44	44	Male	1	Village	3	Right	1	Atypical meningioma	4	2	Unspecified, borderline, or uncertain behaviour	3	Headache	1	Surgery	1	Alive	0
2021	4	25	25	Male	1	Village	3	Crossing the midline	3	Atypical meningioma	4	2	Unspecified, borderline, or uncertain behaviour	3	Seizures	2	Surgery	1	Alive	0
2020	3	44	44	Male	1	City	1	Right	1	Angiomatous meningioma	40	1	Benign	1	Headache	1	Surgery	1	Alive	0
2018	1	49	49	Female	2	Village	3	Crossing the midline	3	Angiomatous meningioma	40	1	Benign	1	Focal signs (motor or sensory signs)	3	Surgery	1	Alive	0
2018	1	59	59	Female	2	Village	3	Right	1	Angiomatous meningioma	40	1	Benign	1	Focal signs (motor or sensory signs)	3	Surgery	1	Deceased	1
2018	1	64	64	Female	2	City	1	Not specified	9999	Anaplastic (malignant) meningioma	23	3	Malignant	2	Focal signs (motor or sensory signs)	3	Surgery	1	Alive	0
2022	5	57	58	Male	1	City	1	Right	1	Anaplastic (malignant) meningioma	23	3	Malignant	2	Focal signs (motor or sensory signs)	3	Surgery and radiotherapy	2	Alive	0
2023	6	46	46	Male	1	Village	3	Crossing the midline	3	Anaplastic (malignant) meningioma	23	3	Malignant	2	Headache	1	Surgery	1	Alive	0
2023	6	46	46	Male	1	Village	3	Left	2	Anaplastic (malignant) meningioma	23	3	Malignant	2	Headache	1	Surgery	1	Alive	0

## Sheet: CodeBook
Variable	Definition	Codes	Missing Data Label
Year At First Diagnosis	Year at which the first diagnosis of meningioma was established.	2018 = 1, 2019 = 2, 2020 = 3, 2021 = 4, 2022 = 5, 2023 = 6	N/A
Age of the Patient at the time of the diagnosis	Age the Patient at the time of the diagnosis, according to the records.	N/A	N/A
Age of the Patient at the time of treatment in the hospital or referral.	Age of the Patient at the time of treatment in the hospital or referral, according to the records.	N/A	N/A
Gender	Gender as Male or Female.	Male = 1, Female = 2.	N/A
Type of residency.	Type of residency, as urban, rural, or refugee camps.	City = 1, Refugee Camp = 2, Village = 3.	N/A
Laterality	Laterality of the tumor: location according to the brain hemispheres.	Right = 1, Left = 2, Crossing the midline = 3, Not Specified = 9999.	9999
Histopathological Subtype of Meningioma	Histopathological Subtype of Meningioma according to the 2016 WHO Classification of CNS Tumors.	Meningioma, Unspecified = 1, Atypical meningioma = 4, Rhabdoid meningioma = 11, Transition meningioma = 20, Anaplastic (malignant) meningioma = 23, Angiomatous meningioma = 40, Psammomatous meningioma = 41, Secretory meningioma = 43, Microcystic meningioma = 46, Fibrous meningioma = 47, Meningiothelial meningioma = 51, Lymphoplasmacyte-rich meningioma = 52.	1
WHO Grade	WHO Grade of Meningioma.	Grade I = 1, Grade II = 2, Grade III = 3.	N/A
The behavior of the tumor.	The behavior of the tumor according to the 2016 WHO Classification of CNS Tumors.	[Benign] = 1, [Malignant] = 2, [Unspecified, borderline, or uncertain behaviour] = 3,	N/A
First Sign/Symptom	First sign/symptom at the diagnosis, according to the patient's report.	"Headache" = 1, "Seizures" = 2, "Focal signs (motor or sensory signs) = 3, "Mental status alteration (drowsiness, confusion, etc) = 4, "Cognitive and emotional dysfunction" = 5, "Nausea/vomiting/dizziness" = 6, "Dysphagia" = 7, "Dysarthria" = 8, "Aphasia" = 9, "Neurogenic bladder/bowel" = 10, "Sexual dysfunction" =11.	N/A
Type of management	Type of management, according to the patient's report.	"Surgery" = 1, "Surgery and radiotherapy" = 2, "Surgery and chemotherapy" = 3.	N/A
30-day All-cause Mortality Following Surgery	All-cause mortality within 30 days following surgery.	Alive = 0, Deceased = 1.	N/A
